# Supplementary material for: Identification of stable quantitative trait loci (QTLs) for fiber quality traits across multiple environments in Gossypium hirsutum recombinant inbred line population
Source: BMC Genomics. 2016 Mar 8;17:197. doi: 10.1186/s12864-016-2560-2 (PMC4782318; doi:10.1186/s12864-016-2560-2)
Supplement: Additional file 2: — Fiber QTLs identified in an intraspecific RIL population and their position. (XLSX 39 kb) [file 12864_2016_2560_MOESM2_ESM.xlsx]

## Sheet: Sheet1
Additional file 2	Fiber QTLs identified in an intraspecific RIL population and their position
	Trait	Env	Position	LOD	Additive	R2	Nearist Marker	Marker Interval
1	qFU-C2-1	Qz08	4.01	3.85683	0.3634	9.9	SWU14177	SWU14177-SWU14490
2	qFE-C3-1	Ay10	0.01	2.68113	0.0458	7.9983	SWU12962b	SWU12962b-CGR5620
3	qFE-C3-2	Ay10	26.71	3.13883	0.0763	7.313	SWU12958a	CGR5620-SWU12958b
4	qFM-C3-1	Ay07	15.71	2.54881	0.1286	5.3107	NAU2836	CGR5620-SWU12958a
		Lq08	15.71	2.6833	0.1634	5.5691	NAU2836	CGR5729-SWU12958a
		Ak09	15.71	2.57267	0.133	5.2414	NAU2836	CGR5620-SWU12958a
5	qFE-C4-1	Ay010	59.61	4.5	0.0801	8.8	SWU21404	MUSS193b-SWU21404
6	qFE-C4-2	Qz08	70.61	2.55	0.0206	4.6	NAU2654	Gh156-SWU21403b
		Gy010	75.11	4	0.0357	6.9	DPL0667	SWU21403b-SWU21403a
		Ay013	75.11	4.6	-0.0592	8.5	DPL0667	SWU21403b-SWU21403a
7	qFE-C4-3	Lq08	86.31	3.5	0.0378	6.6	SWU21453	SWU21440b-SWU21441
		Qz08	86.31	3.6	0.0247	6.6	SWU21453	SWU21440b-SWU21441
		Qz09	80.51	3.3	0.036	5.5	SWU21440a	NAU2825-SWU21446
		Gy010	86.91	4.1	0.0364	7.1	SWU21453	SWU21440b-SWU21441
		Ay013	84.31	6.1	-0.0708	12.4	SWU21440b	SWU21440b-SWU21441
8	qFE-C4-4	Ay013	90.31	4	-0.0641	10	SWU21441	SWU21453-SWU21441
9	qFM-C4-1	Ay09	63.61	4.2	0.1267	8.4	Gh156	SWU21404-HAU329
10	qFM-C4-2	Ay09	76.21	5.3	0.1301	8.7	SWU21403a	DPL0667-DPL0085
		Ak09	76.21	5.1	0.1359	8.7	SWU21403a	DPL0667-DPL0085
		Gy010	76.21	4.5	0.1441	7.7	SWU21403a	DPL0667-DPL0085
		Ay013	79.51	4.4	0.1592	7.8	NAU2825	DPL0085SWI21440a
11	qFM-C4-3	Ay09	86.31	4.6	0.1256	8.2	SWU21453	SWU21440b-SWU21441
12	qFS-C4-1	Zz010	86.31	3.6	0.546	7.2	SWU21453	SWU21440b-SWU21441
13	qFS-C4-2	Zz010	93.81	4.8	0.6412	9.9	SWU21550	SWU21441-SWU21550
14	qFS-C4-3	Ay09	107.81	3.3	0.5703	6	HAU035	SWU21546-DPL0451
15	qFL-C4-1	Qz09	75.11	4.6	0.3975	7.8	DPL0667	SWU21403bSWU21403a
16	qFL-C4-2	Qz08	86.31	3.4	0.3596	5.8	SWU21453	SWU21440b-SWU21441
		Qz09	85.31	4.1	0.4039	8.1	SWU21453	SWU21440b-SWU21441
		Ay010	86.91	3.3	0.4114	5.8	SWU21453	SWU21440b-SWU21441
17	qFL-C4-3	Qz09	92.31	3.5	0.3867	7.5	SWU21550	SWU21441-SWU21550
18	qFL-C4-4	Ay09	107.21	3.8	0.6478	9.4	HAU035	SWU21546-DPL0451
19	qFL-C4-5	Ay13	161.31	3.6	0.4935	14	SWU16783	NBRI1484-SWU16783
20	qFU-C4-1	Qz08	57.7	3.9	0.2686	5.8	SWU21404	MUSS193bSWU21404
21	qFU-C4-2	Qz08	69.5	3.6	0.2476	8.3	HAU329	Gh156-NAU329
22	qFM-C5-1	Qz08	34.91	3.23427	0.1245	7.6256	NAU2342	MUSS551-NAU2342
23	qFM-C5-2	Lq08	48.21	3.27115	0.1063	5.5465	SWU18299a	SWU18299b-DOW99A
		Qz08	48.21	4.22994	0.1245	7.5186	SWU18299a	SWU18299b-DOW99A
24	qFU-C5-1	Ay013	69.21	1	-0.1735	1.8603	NAU3204	NAU5351-DOW21b
25	qFM-C6-1	Ay08	30.81	4.16052	-0.1518	8.7463	SWU20237	SWU19545-SWU19513
		Qz09	29.81	3.94143	-0.1624	6.1145	SWU19545	SWU19541-SWU20237
26	qFM-C6-2	Ay08	41.41	3.97831	-0.1534	7.9819	NAU5433	CGR5883-NAU5434
		Ay09	41.41	3.47072	-0.1374	6.7031	NAU5433	CGR5883-NAU5434
27	qFM-C6-3	Ay07	50.71	5.04555	-0.1425	8.6833	MUSS045	NAU2156b-NAU1192
		Ay09	51.31	5.24946	-0.1484	9.642	NAU1192	NAU2156b-NAU1192
28	qFM-C6-4	Ay09	69.31	3.46204	-0.1895	16.6217	NAU2684	MGHES18-NAU2684
29	qFS-C6-1	Ay09	11.41	1.40564	-0.3639	2.5113	BNL3594b	SWU19815-BNL3594b
30	qFL-C6-1	Zz010	56.41	3.09978	0.474	8.5058	MGHES18	MUSS045-MGHES18
31	qFU-C6-1	Gy010	28.61	3.3167	-0.6511	7.0266	SWU19541	SWU19541-SWU19513
32	qFE-C7-1	Lq08	29.71	4.2	0.0518	12.1	PGML00802	SWU10120b-NAU2627
33	qFE-C7-2	Ay08	52.51	3.2	0.0242	6.4	NAU3380	MUSS004-HAU1693
34	qFM-C7-1	Ay07	30.71	5.3	-0.1545	11.5	PGML00802	SWU10120b-NAU2627
		Gy010	31.61	7.1	-0.1879	12.5	PGML00802	SWU10120b-NAU2627
		Ay013	31.61	5.1	-0.1794	9.6	PGML00802	SWU10120b-NAU2627
		Lq08	28.71	5.4	-0.1793	15.7	PGML00802	SWU10120b-NAU2627
		Zz010	31.61	8	-0.2287	14.1	PGML00802	SWU10120b-NAU2627
35	qFS-C7-1	Ay07	31.61	11.8	1.1135	22.6	PGML00802	SWU10120b-PGML0802
		Ay08	31.61	9	0.8242	16.1	PGML00802	SWU10120b-PGML0802
		Ay09	30.71	7.2	0.9176	15.5	PGML00802	SWU10120b-NAU2627
		Ay010	30.71	9.5	1.1	22.1	PGML00802	SWU10120b-NAU2627
		GY010	30.71	9.9	0.9541	23.3	PGML00802	SWU10120b-NAU2627
		Ay013	32.61	4.3	0.9059	12.7	PGML00802	PGML00802-NAU2627
		Lq08	29.71	6	0.9784	15.7	PGML00802	SWU10120b-NAU2627
		Qz08	30.71	12.8	1.2424	26.7	PGML00802	SWU10120b-NAU2627
		Ak09	32.61	5.7	0.8419	17.3	NAU2627	SWU10120b-NAU2627
		Zz010	31.61	6.8	0.7461	12.2	PGML00802	SWU10120b-NAU2627
36	qFS-C7-2	Ay07	38.61	4	0.6756	8.3	NAU1085	NAU5406-NAU1048b
		Ay09	38.61	3.9	0.6524	7.9	NAU1085	NAU5406-NAU1048b
		Ay010	39.61	4.1	0.7353	10	NAU1085	NAU5406-NAU1048b
		Gy010	38.61	5.4	0.6568	11.2	NAU1085	NAU5406-NAU1048b
		Ay013	39.61	4.3	0.8028	10.2	NAU1085	NAU5406-NAU1048b
		Qz08	38.61	4.4	0.7388	9.3	NAU1085	NAU5406-NAU1048b
		Ak09	38.61	4.4	0.5975	8.7	NAU1085	NAU5406-NAU1048b
37	qFS-C7-3	Ay09	52.51	3.9	0.5856	6.4	NAU3380	MUSS004-HAU1693
		Qz08	52.11	4.5	0.6439	7.3	NAU3380	MUSS004-HAU1693
38	qFS-C7-4	Zz010	74.11	3.2	0.6015	8.6	C2-0114	C2-0114-HAU244b
39	qFL-C7-1	Ay010	31.61	4	0.4943	7.6	PGML00802	SWU10120b-NAU2627
		Qz08	31.61	3.4	0.3681	5.9	PGML00802	SWU10120b-NAU2627
		Ak09	32.61	4.5	0.592	12.1	NAU2627	SWU10120b-NAU2627
40	qFL-C7-2	Ay010	40.61	2.6	0.4408	6.5	NAU1085	NAU5406-NAU1048b
		Ak09	38.61	3.1	0.4023	5.6	NAU1085	NAU5406-NAU1048b
41	qFL-C7-3	Ay08	52.51	3.4	0.3593	6.1	NAU3380	MUSS004-HAU1693
		Ak09	52.11	3.7	0.451	7.1	NAU3380	MUSS004-HAU1693
42	qFL-C7-4	Qz09	74.11	3.9	0.4564	10.5	HAU244b	C2-0114-HAU244b
		Zz010	72.11	3.9	0.579	13.9	HAU244b	C2-0114-HAU244b
43	qFU-C7-1	Ay07	31.61	3.65076	0.3238	7	PGML00802	SWU10120b-PGML0802
		Ay08	31.61	4.5987	0.282	9.1	PGML00802	SWU10120b-PGML0802
		Ay010	29.71	6.62256	0.6274	18	PGML00802	SWU10120b-PGML00802
		GY010	31.61	5.53796	0.3618	10.4	PGML00802	SWU10120b-NAU2627
		Lq08	31.61	3.7679	0.2824	7.5	PGML00802	SWU10120b-NAU2627
		Ak09	31.61	5.95662	0.5996	11.8	PGML00802	SWU10120b-NAU2627
44	qFU-C7-2	Ay010	39.61	3.72017	0.4337	8.514	NAU1085	NAU5406-NAU1085
45	qFS-C9-1	Ay013	36.01	4.1	0.8157	10.5	SWU15397	CGR5707-SWU15397
46	qFU-C10-1	Ay013	14.31	1.04338	0.1835	2.0563	SHIN-1421	SWU20737-PGML00720b
47	qFU-C10-2	Ay013	0.01	1.3	0.2733	3.1	Gh114	Gh114-Gh144
48	qFU-C10-3	Qz09	0.01	9.7	-0.6178	18.2	NAU5323	NAU5323-NBRI1365
49	qFE-C10-1	QZ09	0.01	4.43818	-0.0442	8.3696	NAU5323	NAU5323-NBRI1365
50	qFM-C10-1	Qz09	2.01	15.5	-0.3193	31.2	NAU5323	NAU5323-NBRI1365
51	qFS-C11-1	Ay09	14.61	1.5	-0.4339	3.5	SWU16034	DPL0528-DPL0253
52	qFS-C12-1	Ay09	114.81	1.3	-0.4045	3.1	SWU17573b	NAU2671-DOW045
53	qFU-C12-1	Ay09	110.81	3.1	-0.3751	6.3	SWU17573b	SWU17573a-DOW045
54	qFE-C13-1	Ay013	61.31	3.04121	-0.0474	5.7284	MUCS135	DPL0308b-MUCS135
55	qFM-C13-1	Zz010	14.41	3.60738	0.1938	10.7939	BNL1421	Gh157-NAU1211b
56	qFU-C13-1	Ay07	13.5	3.41432	0.3046	6.4481	Gh157	Gh157-NAU1211a
		GY010	13.5	2.62039	0.2336	4.4188	Gh157	Gh157-BNL2449b
		Ay010	32.61	3.39479	0.3649	5.9673	BNL2449b	NAU1211a-BNL2449a
57	qFS-C13-1	Ay09	39.81	1.141	0.317	1.8673	SWU21198	NBRI0075-CGR6732
		Ay09	39.81	1.141	0.317	1.8673	SWU21198	NBRI0075-CGR6732
58	qFS-C13-2	Ak09	65.51	3.32321	0.5048	6.0482	MUCS135	DPL0308b-MUCS135
		Ay013	65.31	3.1692	0.601	5.7853	MUCS135	DPL0308b-MUCS135
59	qFE-C14-1	Ay07	18.5	4.6	0.1	13.2	SWU14188	SWU14188-SWU14514
		Ay09	19.5	3.1	-0.05	8.8	SWU14514	SWU14188-SWU14178
		Lq08	18.5	6.1	-0.063	17.9	SWU14188	SWU14188-swu14514
		Ak09	22.4	4.5	-0.026	10.8	SWU14178	SWU14188-SWU14512
60	qFE-C14-2	Ay07	24.8	6.2	0.104	14.3	SWU14475	SWU14512-SWU14475
		Ay013	24.8	3.3	0.054	7.4	SWU14475	SWU14512-SWU14475
		Ay08	26.2	3.7	-0.029	9.3	SWU14475	SWU14512-SWU14475
61	qFE-C14-3	Ay09	29.7	3.7	-0.049	8	SWU14078a	SWU13824a-SWU14535
		Lq08	29.7	7.2	-0.06	15	SWU14078a	SWU13824a-SWU14535
		Qz08	31.1	4.5	-0.033	11.3	SWU14535	SWU14078a-swu14077a
		Qz09	29.7	4.3	-0.048	8.9	SWU14078a	SWU14475-SWU14535
62	qFE-C14-4	Lq08	37.3	5.8	-0.051	11.1	SWU14507	SWU14077a-SWU14507
		Qz08	37.3	6.4	-0.035	11.8	SWU14507	PGML00989-SWU14077b
		Qz09	36.3	5.3	-0.052	9.8	PGML00989	SWU14077a-SWU14507
63	qFE-C14-5	Qz08	46.8	5	-0.032	10	SWU14506	CSHES150-COT099
64	qFM-C14-1	Lq08	28.71	3.7	-0.1214	6.6	SWU13824a	SWU14475-SWU14078a
		Ak09	28.71	4.3	-0.1345	7.7	SWU13824a	SWU14475-SWU14078a
65	qFM-C14-2	Ay07	35.31	3.8	-0.1279	7.2	PGML00989	SWU14535-SWU14507
		Lq08	35.31	4.9	-0.1427	9.1	PGML00989	SWU14535-SWU14507
		Qz08	34.31	3.6	-0.1191	6.1	SWU14077a	SWU14535-PGML00989
		Ak09	36.31	5.1	-0.1441	8.8	PGML00989	SWU14077a-SWU14507
66	qFM-C14-3	Ay07	41.51	4.1	-0.1275	6.9	CGR6784	NAU3393-CSHES150
		Lq08	41.21	3.9	-0.1249	6.8	CGR6784	SWU14077b-CSHES150
		Qz08	41.21	3.7	-0.1232	6.5	CGR6784	SWU14077b-CSHES150
		Ak09	44.31	4.5	-0.1444	8.6	CSHES150	NAU3393-SWU14506
67	qFS-C14-1	Ay09	19.51	2.5	-0.5848	6.4	SWU14514	SWU14188-SWU14178
68	qFS-C14-2	Ay09	24.81	2	-0.4738	4.2	SWU14475	SWU14512-SWU13824a
69	qFS-C14-3	Ay07	31.71	3.4	-0.5517	5.9	SWU14535	SWU14078a-SWU14077a
		Ay08	31.11	3.5	-0.5627	7.7	SWU14535	SWU14078a-SWU14535
		Ay09	31.11	2.2	-0.5115	4.9	SWU14535	SWU14078a-SWU14077a
		Gy010	31.71	4.5	-0.8043	7.9	SWU14535	SWU14078a-SWU14077a
		Lq08	31.71	4.6	-0.9845	7.8	SWU14535	SWU14078a-swu14077a
		Qz08	31.71	3.2	-0.5694	5.7	SWU14535	SWU14078a-swu14077a
		Qz09	31.11	3.7	-0.8407	9	SWU14535	SWU13824-swu14077a
		Zz010	31.11	5.2	-1.0486	13.7	SWU14535	SWU14078a-SWU14077a
70	qFS-C14-4	Ay07	37.31	3.1	-0.537	5.4	SWU14507	PGML00989-NAU3393
		Ay08	37.31	3.6	-0.5143	6.3	SWU14507	PGML00989-SWU14077b
		Qz09	37.31	4.8	-0.8434	8.5	SWU14507	SWU14077a-SWU14507
		Zz010	37.31	3.4	-0.8534	6.6	SWU14507	PGML00989-NAU3393
71	qFS-C14-5	Qz09	46.81	3.5	-0.77	6.8	SWU14506	CSHES150-COT099
72	qFL-C14-1	Ay07	31.11	5.5	-0.5267	12.9	SWU14535	SWU14078a-SWU14077a
		Ay09	31.11	3.5	-0.3886	8.1	SWU14535	SWU14078a-SWU14077a
		Gy010	31.71	5.4	-0.5355	10.1	SWU14535	SWU14078a-SWU14077a
		Lq08	31.11	5.8	-0.5294	13.1	SWU14535	SWU14078a-SWU14077a
		Qz08	31.71	6.3	-0.5142	11.8	SWU14535	SWU14078a-swu14077a
		Qz09	31.11	3.6	-0.4222	8.4	SWU14535	SWU13824-swu14077a
		Ak09	31.11	3.3	-0.4938	8.3	SWU14535	SWU13824a-SWU14077a
		Zz010	31.11	5.1	-0.5399	11.6	SWU14535	SWU14078a-SWU14077a
73	qFL-C14-2	Ay07	37.31	5.4	-0.4859	10.4	SWU14507	PGML00989-NAU3393
		Ay08	38.31	3.3	-0.5399	8	SWU14077b	PGML00989-NAU3393
		Gy010	37.31	3.6	-0.4374	7.1	SWU14507	PGML00989-SWU14507
		Lq08	37.31	4.6	-0.4447	8.9	SWU14507	PGML00989-SWU14077b
		Qz08	37.31	6.1	-0.5179	11.5	SWU14507	PGML00989-SWU14077b
		Qz09	37.31	3.5	-0.3869	6.8	SWU14507	SWU14077a-SWU14507
74	qFL-C14-3	Lq08	42.51	3.2	-0.3904	6.3	CSHES150	NAU3393-CSHES6784
		Qz09	42.51	3.3	-0.388	6.5	CSHES150	NAU3393-CSHES150
		Zz010	42.51	4	-0.4839	8.1	CSHES150	SWU14507-CSHES150
75	qFL-C14-4	Ay08	52.01	4	-0.481	10.3	HAU1455a	SWU14078b-HAU1455b
76	qFU-C14-1	Ay013	0.01	1.4	-0.2533	3.7	SWU14174	SWU14174-SWU14471
77	qFU-C14-2	Ay010	20.41	3.5	-0.3802	6.7	SWU14514	SWU14188-SWU14178
		Lq08	22.41	4.4	-0.3302	10.2	SWU14178	SWU14514-SWU14512
		Ak09	21.41	4.6	-0.5723	10.8	SWU14514	SWU14188-SWU14512
		Ay07	26.21	6.4	-0.4597	14.2	SWU14475	SWU14512-SWU14475
		Gy010	25.21	3.6	-0.299	7.3	SWU14475	SWU14512-SWU14475
78	qFU-C14-3	Ay07	32.71	4.4	-0.3887	10.1	SWU14535	SWU14078a-SWU14077a
		Gy010	31.11	3.5	-0.3211	8.4	SWU14535	SWU14078a-SWU14077a
		Lq08	32.71	3.5	-0.3017	8.6	SWU14535	SWU14078a-SWU14077a
		Ak09	31.11	3.2	-0.4798	7.6	SWU14535	SWU13824a-SWU14077a
79	qFU-C14-4	Gy010	37.31	4.7	-0.3336	8.8	SWU14507	PGML00989-NAU3393
		Qz09	35.31	5.7	-0.4712	9.5	PGML00989	SWU14535-PGML00989
80	qFU-C14-5	Ay08	47.4	3	0.4824	5.1	SWU14506	BNL3099-SWU14078b
		Gy010	46.81	3.9	-0.3156	7.8	SWU14506	CSHES150-COT099
81	qFU-C14-6	Ay013	52.61	1.3	-0.2157	2.6	HAU1455a	SWU14078b-SWU14542b
82	qFU-C14-7	Ay013	60.01	2.9	-0.3157	6.2	SWU14149	SWU14542b-SWU14542a
83	qFE-C15-1	Qz09	17.91	4	-0.0433	8	DPL0790	CGR6129b-NAU2084
		Qz08	23.71	5.3	-0.0293	9.3	NAU4044	CGR6129b-NAU2084
84	qFE-C15-2	Ay07	37.71	3.7	0.0723	6.7	CGR6889	CGR6807-NAU3736
		Ay08	34.71	3.93059	0.0282	9.0317	CGR6889	CGR6807-NAU3736
85	qFE-C15-3	Ay07	48.31	4.2	0.0762	7.6	DPL0542a	DPL0542bDPL0542
86	qFM-C15-1	Zz010	42.01	3.4	-0.1442	5.8	CGR6144	CIR307-CIR334
87	qFM-C15-2	Ay010	77.31	3.5	0.1689	6.6	SWU11725	CM076-SWU11691
88	qFU-C16-1	Ay013	2.01	3.96746	0.5771	17.4876	SWU10042	Gh192-SWU10042
89	qFU-C16-2	Ay010	30.11	2.98482	0.5504	8.4262	HAU244a	SWU10056a-SWU10060
90	qFU-C16-3	Ay08	57.01	3.70065	0.2837	7.9926	NAU2984a	SWU10214b-NAU4956b
91	qFM-C16-1	Ay09	30.11	2.68547	0.1368	7.0221	HAU244a	SWU10056a-SWU10060
		Qz09	30.11	3.14317	0.2046	8.7789	HAU244a	SWU10056a-SWU10060
92	qFM-C16-2	Lq08	37.91	2.9718	0.1065	5.3919	SWU10250b	SWU10331-SWU10332
93	qFM-C16-3	Lq08	47.51	3.86117	0.1197	6.9279	SWU10250a	DOW12B-SWU10252b
		Ak09	48.51	3.15401	0.1858	7.9002	SWU10252b	SWU10250a-SWU10249b
		Gy010	47.51	2.63774	0.122	5.209	SWU10250a	DOW12B-SWU10252b
94	qFM-C16-4	Qz09	66.51	3.15184	-0.1801	6.2718	SWU10375	SWU10218-PGML00054a
95	qFM-C16-5	Zz010	75.21	2.9718	0.1455	6.104	SWU10185b	SWU10169b-SWU10185b
96	qFL-C16-1	Ay08	56.31	3.2	0.4248	7.5216	SWU10214b	SWU10196b-NAU2984a
		Ay010	60	2.8	0.4763	6.2567	SWU10214b	SWU10196b-NAU2984a
		Lq08	60	2.5	0.3748	5.7	SWU10214b	SWU10196b-NAU2984a
97	qFM-C17-1	Ay08	32.01	4.52928	0.1837	17.05	JESPR304b	DPL0017-JESPR304b
98	qFS-C18-1	Ay09	62.41	1.11714	0.3171	1.7996	PGML00353	NBRI0480-NAU6173
		QZ09	64.41	3.49241	0.6568	6.8186	NAU6173	NBRI0480-NAU6173
99	qFS-C18-2	Ay09	73.41	1.5	0.38	2.7	SHIN-1452a	NAU6378-DPL0286a
100	qFS-C18-3	Ay09	0.01	1.3	-0.3215	2	TMB2295	TMB2295-NAU5262a
101	qFL-C18-1	Ay013	48.81	3.1	-0.4154	6.6	CER0168	CSHES110b-HAU1577
102	qFL-C18-2	Ay010	91.81	3.2	0.4274	5.9	NAU2730	DPL0286b-PGML00720a
103	qFL-C18-3	Ay07	19.91	2.2256	-0.4331	9.232	NAU5262a	TMB2295-NAU2980a
		Lq08	19.91	2.32755	-0.433	9.1523	NAU5262a	TMB2295-NAU2980a
		Ak09	17.91	2.88937	-0.5549	10.9726	NAU5262a	NAU5262a-NAU2980b
		Zz010	12.91	2.1128	-0.3574	5.2383	NAU5262a	TMB2295-NAU2980a
104	qFU-C18-1	Gy010	63.41	3.5	0.3418	6.8	PGML00353	NBRI0480-NAU6173
105	qFE-C19-1	Lq08	39.71	4.00434	-0.0448	8.8025	CIR139	CIR139-DPL0554
106	qFE-C19-2	Lq08	48.91	4.11931	-0.0425	7.8682	Gh072	CIR139-Gh072
		Qz08	50.11	5.2039	-0.0311	9.4418	Gh072	DPL0554-HAU149
107	qFS-C19-1	Ay08	20.71	4.41	-0.626	9.3	NAU3823	CIR126-NAU0992b
108	qFU-C19-1	Ay010	8	3.2	-0.4512	5.9	CIR126	SWU17788-CIR126
109	qFM-C20-1	Ak09	67.41	3.7	-0.122	6.8	Gh143	SWU20008a-HAU773
110	qFM-C20-2	Ay09	104.91	3.3	-0.1039	5.7	SWU19962	SWU20050a-DPL0135
111	qFE-C21-1	Ay09	72.41	3.39046	0.0593	6.7163	NAU2600	BNL3649-NAU2600
112	qFL-C21-1	Ay07	31.01	6.78308	-0.5473	14.5361	Gh617	Gh617-SWU16050
		AY08	26.01	6.61171	-0.5096	12.1385	Gh617	Gh617-SWU16050
		Gy010	28.01	3.90456	-0.4619	8.6968	Gh617	Gh617-SWU16050
		AY013	29.01	5.7679	-0.4514	12.2634	Gh617	Gh617-SWU16050
		Lq08	28.01	5.93492	-0.5104	12.5543	Gh617	Gh617-SWU16050
		Qz08	23.01	8.5987	-0.7173	23.649	Gh617	Gh617-SWU16050
		Ak09	30.01	4.02386	-0.5034	8.8024	Gh617	Gh617-SWU16050
113	qFL-C21-2	Ak09	35.11	3.91106	-0.5006	8.7196	SWU16050	Gh617-SWU16297
		Ay010	33.01	3.53796	-0.4613	7.041	SWU16050	Gh617-SWU16297
114	qFL-C21-3	Ay010	74.41	1.27549	0.3179	2.9134	NAU2600	BNL3649-NAU2600
115	qFS-C21-1	Ay09	61.41	3.21692	-0.8438	6.0177	SWU16370b	CGR5148-Gh482
116	qFS-C21-2	Ay09	72.41	4.58785	0.8665	7.7392	NAU2600	BNL3649-NAU2600
117	qFM-C21-1	Ay09	9.31	28.2	0.1479	11	Gh617	SWU1600-SWU16050
		Ak09	13.01	3.1128	0.2098	20.9309	Gh617	SWU16000-Gh617
118	qFL-C22-1	Qz09	0.01	3.5	-0.3571	6.1	PGML00222	PGML00222-SWU20763
119	qFE-C22-1	Ay08	32.61	3.4	0.0292	9.7	SWU21538	SWU21539-SWU21557
		Qz09	33.61	6	0.0563	13.8	SWU21538	SWU21539-SWU21557
		Ak09	39.21	3.3	0.021	7.2	SWU21538	SWU21539-SWU21557
120	qFE-C23-1	Gy010	64.81	6.34	3.35	3.15	DPL0395	DPL0395-SWU15056a
121	qFM-C23-1	Ay013	24.61	15.74	0.2146	10.9	SWU15094	SWU15049-SWU15094
122	qFS-C23-1	Gy010	13.71	13.85	0.7548	11.7553	SWU15579	SWU15058a-SWU14990
123	qFS-C23-2	Ak09	26.71	17.13	-0.791	8.4134	SWU15094	SWU15049-SWU15094
		Ay013	25.61	13.2	-1.1346	10.027	SWU15094	SWU15049-SWU15094
124	qFS-C23-3	Ay08	43.41	12.41	0.9893	14.0821	SWU15599	SWU19563a-DPL0356
125	qFS-C23-4	Ak09	50.31	12.31	0.7219	5.5699	PGML00727	NAU2158-Gh302
126	qFU-C23-1	Gy010	1.2281	14.2	-0.4245	13.4	SWU15412	NAU5508-SWU15412
127	qFL-C23-1	Ay07	0.0501	13.61	0.5553	13.4	SWU15058a	SWU15058a-SWI15579
128	qFL-C23-2	Lq08	60.01	2.57701	0.4527	8.9866	DPL0395	SWU14994-SWU15056a
		Ay09	60.01	3.41649	0.5493	14.8671	DPL0395	SWU14994-SWU15056a
		Ak09	58.01	2.91106	0.5632	9.8605	DPL0395	SWU14994-DPL0395
129	qFM-C24-1	Qz08	8.01	3.6	-0.1906	18.2	NAU3455	NAU3455-SWU13470
130	qFL-C24-1	Ay013	48.71	4.7	0.3911	8.6	NAU6642	HAU975c-NAU3567
131	qFE-C26-1	Ay013	15.01	3.4	-0.0694	11.3	SWU16783	SWU16782-SWU16783
132	qFE-C25-1	Ay07	90.81	3.20174	0.1085	7.2427	NAU2611	ICRI010358a-NAU3298c
133	qFE-C25-2	Ay07	98.41	3.13015	0.1051	6.6108	CGR6932	CGR5525a-SWU19105
134	qFE-C25-3	Ay09	118.41	3.32972	0.0644	6.9532	SWU19175	SWU19140-PGML00463b
		Ay010	120.51	3.47722	0.0393	7.0013	Gh537	SWU19175-PGML00463a
135	qFE-C25-4	Lq08	127.41	3.13666	0.0368	5.552	SWU19235	TMK19-COT012
		Gy010	128.71	4.72668	0.0442	9.3869	SWU19259	JESPR227-DPL0874
		Ay013	128.71	3.99132	-0.0644	8.4213	SWU19259	JESPR227-DPL0874
136	qFE-C25-5	Qz08	130.81	4.38178	0.042	9.313	BNL1440	NAU1054b-DC40429
		Qz09	130.81	3.28416	0.074	7.2351	BNL1440	NAU1054b-DC40429
		Ay010	130.81	2.6898	0.0566	5.6211	BNL1440	NAU1054b-NAU2119
		Ay013	130.81	4.85466	-0.0705	10.0627	BNL1440	NAU1054b-DC40429
137	qFE-C25-6	Ay09	135.61	3.82646	0.0687	8.0649	SWU19198	SWU19242-NBRI1529
		Ak09	135.61	3.06725	0.0241	6.7737	SWU19198	SWU19242-NBRI1529
		Gy010	135.81	5.30586	0.0456	10.4303	SWU19198	SWU19242-NBRI1529
138	qFE-C25-7	Qz08	137.01	5.03688	0.0456	11.2816	ICRI010391	ICRI010391-DPL0284
139	qFE-C25-8	Gy010	139.11	5.28416	0.0479	11.6942	DPL0284	ICRI010393-DPL0874b
140	qFM-C25-1	Ay09	105.81	3.24078	-0.123	7.2979	COT002	CGR5115-SWU19139
		Qz09	107.01	5.26247	-0.1904	10.3428	SWU19139	COT002-SWU19120
		Gy010	104.71	4.8243	-0.1647	9.5799	COT002	CGR5115-SWU19139
		Zz010	106.81	3.83948	-0.2314	8.1566	SWU19139	COT002-SWU19139
141	qFM-C25-2	Lq08	112.01	2.86985	-0.1167	5.1663	CGR5643	DPL0375-DPL0918
		Qz09	112.01	5.03905	-0.1837	9.9068	CGR5643	DPL0375-DPL0918
		Ay010	112.01	3.21475	-0.2117	6.7027	CGR5643	DPL0375-DPL0918
		Gy010	112.01	3.54013	-0.1388	6.7818	CGR5643	DPL0375-DPL0918
		Zz010	112.01	3.60521	-0.2447	7.3173	CGR5643	DPL0375-DPL0918
142	qFM-C25-3	Qz09	120.31	2.8308	-0.1502	6.0117	NBRI1246	DPL0166-PGML00463a
143	qFM-C25-4	Ay07	126.11	4.86334	-0.136	8.4703	DOW36	BNL3806a-JESPR227
		Ay08	126.11	3.09761	-0.1168	6.2842	DOW36	BNL3806a-CM067
		Qz08	125.11	4.77657	-0.1287	7.3169	TMK19	BNL3806a-JESPR227
144	qFM-C25-5	Ay07	135.81	6.44685	-0.1484	10.5262	SWU19198	SWU19199-NBRI1529
		Ay08	135.81	4.70933	-0.1349	8.6542	SWU19198	SWU19199-NBRI1529
		Qz08	135.81	7.01735	-0.1501	10.4719	SWU19198	SWU19199-NBRI1529
		Ay013	135.61	2.98265	-0.1517	6.1814	SWU19199	SWU19242-SWU19198
145	qFM-C25-6	Ay013	142.41	3.54447	-0.1571	7.2407	SWU19244	DPL0874b-SWU19247
146	qFS-C25-1	Ay07	109.51	2.96963	0.7764	5.3857	DPL0375	SWU19120-DPL0441
147	qFS-C25-2	Zz010	120.51	3.84165	0.6207	8.1281	Gh537	PGML00463b-DPL0387
		Ay013	121.51	4.20174	0.8623	8.9685	PGML00463a	NBRI1246-DPL0387
148	qFS-C25-3	Ay07	125.11	10.6746	0.9856	17.0042	TMK19	BNL3806a-DOW36
		Ay09	125.11	4.04121	0.7039	7.9242	TMK19	BNL3806a-DOW36
		Qz08	128.1	8	0.8641	12.42	COT012	BNL3806b-DPL0874
149	qFS-C25-4	Ay08	130.81	5.87852	1.0182	11.5932	BNL1440	NAU1054b-NAU1054a
		Ak09	130.81	8.12798	0.8446	15.0128	BNL1440	NAU1054b-NAU1054a
		Ay010	130.81	6.6898	0.9526	13.8529	BNL1440	NAU1054b-NAU1054a
		Gy010	130.81	4.44469	0.6714	8.4736	BNL1440	NAU1054b-NAU1054a
		Ay013	130.81	7.03037	1.0495	14.4579	BNL1440	NAU1054b-NAU1054a
150	qFS-C25-5	Ay07	135.81	3.06941	0.9136	5.4347	SWU19198	SWU19199-NBRI1529
		Qz08	135.81	6.38178	1.2224	12.5501	SWU19198	SWU19199-NBRI1529
		Ay09	135.81	5.91323	0.7983	11.3484	SWU19198	SWU19199-NBRI1529
		Qz09	132.11	6.12148	0.9306	12.6216	DC40429	NAU1054a-NAu2119
		Ak09	135.81	8.07809	0.8007	14.9304	SWU19198	SWU19199-NBRI1529
		Zz010	133.81	3.32538	0.8016	6.6874	NAU2119	DC40429-SWU19198
151	qFS-C25-6	Ay08	137.81	4.20607	0.7754	8.5145	ICRI010391	NAU3298a-ICRI010393
		Qz08	137.81	3.92408	0.8726	8.0986	ICRI010391	NAU3298a-ICRI010393
		Ay09	139.11	5.50542	0.8287	12.1728	DPL0284	ICRI010393-HAU892
		Ak09	139.11	6.89371	0.802	14.8066	DPL0284	ICRI010393-HAU892
		Ay010	137.01	5.2256	0.8426	11.398	DPL0067	NAU3298a-ICRI010393
		Gy010	137.81	3.29718	0.5466	6.3888	ICRI010391	NAU3298a-ICRI010393
		Ay013	140.21	5.74837	0.9451	12.0642	HAU892	DPL0284-DPL0874b
152	qFS-C25-7	Ay09	147.81	3.98482	0.7502	10.2016	SWU19320	SWU19247-SWU19320
153	qFL-C25-1	Ay010	118.41	2.73753	0.4214	5.8272	SWU19175	SWU19140-PGML00463b
		Qz08	120.51	2.88937	0.4096	5.8276	Gh537	PGML00463b-PGML00463a
154	qFL-C25-2	Ay08	125.11	3.02386	0.3474	5.2394	TMK19	BNL3806a-SWU19235
		Lq08	128.11	5.08894	0.4595	9.1408	COT012	DOW36-DPL0875
		Ay09	125.11	4.84382	0.4857	9.6982	TMK19	BNL3806a-DOW36
		Ay010	124.31	2.82213	0.4221	5.5272	SHIN-1131a	DPL0387-DOW36
155	qFL-C25-3	Qz08	130.81	4.3167	0.4826	8.5445	BNL1440	NAU1054b-NAU1054a
		Ay09	130.21	4.67679	0.4563	9.3988	JESPR215	CM067-NAU1054b
		Qz09	129.51	3.38178	0.3866	6.847	BNL1064	DPL0874-CM067
		Ay010	130.81	4.52928	0.5452	8.6937	BNL1440	NAU1054b-DC40429
		Zz010	130.81	3.36659	0.6064	6.7498	BNL1440	NAU1054b-DC40429
		Ay013	130.81	3.06074	0.358	6.3971	BNL1440	NAU1054b-DC40429
156	qFL-C25-4	Ay07	135.81	4.91757	0.4963	9.8793	SWU19198	SWU19242-SWU19198
		Lq08	135.81	5.86117	0.5415	11.8786	SWU19198	SWU19242-NBRI1529
		Ay09	135.81	5.89588	0.5111	11.6846	SWU19198	SWU19242-NBRI1529
		Qz09	135.81	3.40564	0.386	6.9202	SWU19198	SWU19242-NBRI1529
		Ak09	135.81	3.24946	0.5077	6.8263	SWU19198	SWU19242-NBRI1529
157	qFL-C25-5	Lq08	137.81	4.11714	0.4422	8.5842	ICRI010391	ICRI010391-DPL0284
		Qz08	137.01	3.49024	0.4322	7.2267	ICRI010391	ICRI010391-DPL0284
		Ay09	139.11	4.59436	0.4688	10.515	DPL0284	ICRI010393-HAU892
		Ay010	137.01	3.50325	0.4746	7.0861	ICRI010391	ICRI010391-DPL0284
		Zz010	137.01	3.09978	0.5421	6.5926	ICRI010391	ICRI010391-DPL0284
158	qFL-C25-6	Ay07	147.81	3.2538	0.4411	8.6205	SWU19320	SWU19247-SWU19711
		Lq08	147.81	3.85249	0.4882	10.6455	SWU19320	SWU19247-SWU19711
		Ay09	147.81	3.79393	0.4539	10.3376	SWU19320	SWU19247-SWU19711
159	qFU-C25-1	Zz010	64.31	2.9436	-0.3642	9.0633	CIR280	SUW19041a-NAU2641
160	qFU-C25-2	Ay07	101.41	3.90672	0.3972	8.116	HAU1811	CGR5525b-NAU5463
		Qz08	103.51	3.07809	0.258	7.5943	CGR5115	NAU5463-COT002
161	qFU-C25-3	Ay07	109.51	6.32755	0.4845	12.7658	DPL0375	SWU19120-DPL0441
		Qz08	113.01	4.96529	0.2977	10.3546	DPL0918	CGR5643-SWU19140
162	qFU-C25-4	Ay07	119.31	4.03471	0.3856	8.3537	PGML00463b	DPL0166-Gh537
		Gy010	117.41	2.98482	0.3035	6.632	DPL0166	DPL0166-SWU19175
163	qFU-C25-5	Ay08	130.81	3.35575	0.4117	6.838	BNL1440	NAU1054b-NAU1054a
		Lq08	130.21	3.12148	0.4447	6.4223	NAU1054b	BNL2572-NAU1054a
		Qz09	129.51	3.5987	0.7409	7.2624	BNL1064	SWU19259-NAU1054b
		Ak09	132.11	3.92408	0.534	7.9994	DC40429	NAU1054b-NAU2119
164	qFU-C25-6	Ay09	135.61	4.45987	0.6342	9.5435	SWU19199	SWU19242-SWU19198
		Lq08	135.81	4.91323	0.3223	9.5215	SWU19199	SWU19199-SWU19198
165	qFU-C25-7	Qz09	142.41	2.83948	-0.5536	5.7574	SWU19244	DPL0874b-SWU19244
		Ak09	140.21	3.50759	0.4854	7.2047	HAU892	DPL0284-SWU19244
