# Supplementary material for: Identification of stable quantitative trait loci (QTLs) for fiber quality traits across multiple environments in Gossypium hirsutum recombinant inbred line population
Source: BMC Genomics. 2016 Mar 8;17:197. doi: 10.1186/s12864-016-2560-2 (PMC4782318; doi:10.1186/s12864-016-2560-2)
Supplement: Additional file 5: — Summary of meta-clusters on a consensus map. (XLSX 10 kb) [file 12864_2016_2560_MOESM5_ESM.xlsx]

## Sheet: Sheet1
	Additional file 5	Summary of meta-clusters on a consensus map
	S/No	Cluster name	Position	No of QTLs	Status
	1	C4-m-cluster-1	45-65cM	15	New
	2	C4-m-cluster-2	73-93cM	7	Confirmed
	3	C5-m-cluster-1	0-18cM	8	Confirmed
	4	C5-m-cluster-2	22-38cM	4	Confirmed
	5	C5-m-cluster-3	40-58cM	2	Confirmed
	6	C5-m-cluster-4	60-78cM	3	Confirmed
	7	C7-m-cluster-1	20-36cM	12	Confirmed
	8	C7-m-cluster-2	40-58cM	21	Confirmed
	9	C7-m-cluster-3	60-72cM	6	New
	10	C12-m-cluster-1	0-20cM	11	Confirmed
	11	C12-m-cluster-2	20-40cM	19	Confirmed
	12	C12-m-cluster-3	42-60cM	13	Confirmed
	13	C12-m-cluster-4	62-82cM	4	Confirmed
	14	C13-m-cluster-1	40-58cM	5	Confirmed
	15	C13-m-cluster-2	60-76cM	13	Confirmed
	16	C13-m-cluster-3	80-100cM	4	Confirmed
	17	C14-m-cluster-1	0-15cM	5	New
	18	C14-m-cluster-2	20-36cM	16	Confirmed
	19	C14-m-cluster-3	38-54cM	9	New
	20	C14-m-cluster-4	58-78cM	15	Confirmed
	21	C15-m-cluster-1	23-44cM	7	Confirmed
	22	C15-m-cluster-2	46-64cM	4	Confirmed
	23	C15-m-cluster-3	67-82cM	7	Confirmed
	24	C15-m-cluster-4	155-170cM	3	New
	25	C16-m-cluster-1	9-29cM	15	Confirmed
	26	C16-m-cluster-3	50-70Cm	11	Confirmed
	27	C16-m-cluster-4	75-95Cm	13	Confirmed
	28	C20-m-cluster-1	33-53cM	3	Confirmed
	29	C20-m-cluster-2	73-93cM	8	Confirmed
	30	C20-m-cluster-3	125-135cM	2	New
	31	C23-m-cluster-1	20-40cM	14	Confirmed
	32	C23-m-cluster-2	40-60cM	13	Confirmed
	33	C23-m-cluster-3	80-100cM	9	Confirmed
	34	C23-m-cluster-4	140-160cM	8	Confirmed
	35	C25-m-cluster-1	0-20cM	18	Confirmed
	36	C25-m-cluster-2	25-45cM	15	Confirmed
	37	C25-m-cluster-3	50-70Cm	21	Confirmed
	38	C25-m-cluster-4	71-90cM	6	New
