# Supplementary material for: Identification of stable quantitative trait loci (QTLs) for fiber quality traits across multiple environments in Gossypium hirsutum recombinant inbred line population
Source: BMC Genomics. 2016 Mar 8;17:197. doi: 10.1186/s12864-016-2560-2 (PMC4782318; doi:10.1186/s12864-016-2560-2)
Supplement: Additional file 6: — Identified QTLs for fiber traits in a RIL and comparison with the findings of previous reports. (XLSX 46 kb) [file 12864_2016_2560_MOESM6_ESM.xlsx]

## Sheet: Supporting table-S4a
Additional file 6: Identified QTLs for fiber traits in a RIL and comparison with the findings of previousother reports
	Trait	Env	Position	LOD	Additive	R2	Nearist Marker	Marker Interval	Comparison with Sun report	position on HDC map and comparison with previous reports	Physical map based QTL analysis
1	qFU-C2-1	Qz08	4.01	3.85683	0.3634	9.9	SWU14177	SWU14177-SWU14490
2	qFE-C3-1	Ay10	0.01	2.68113	0.0458	7.9983	SWU12962b	SWU12962b-CGR5620
3	qFE-C3-2	Ay10	26.71	3.13883	0.0763	7.313	SWU12958a	CGR5620-SWU12958b
4	qFM-C3-1	Ay07	15.71	2.54881	0.1286	5.3107	NAU2836	CGR5620-SWU12958a	Sun2012 FM-1 Ay07
		Lq08	15.71	2.6833	0.1634	5.5691	NAU2836	CGR5729-SWU12958a
		Ak09	15.71	2.57267	0.133	5.2414	NAU2836	CGR5620-SWU12958a
5	qFE-C4-1	Ay010	59.61	4.5	0.0801	8.8	SWU21404	MUSS193b-SWU21404		c4-cluster-1:45-65cM,
6	qFE-C4-2	Qz08	70.61	2.55	0.0206	4.6	NAU2654	Gh156-SWU21403b	qFE-C4-1, Sun et al 2012	c4-cluster-1:45-65cM	Identified
		Gy010	75.11	4	0.0357	6.9	DPL0667	SWU21403b-SWU21403a			Identified
		Ay013	75.11	4.6	-0.0592	8.5	DPL0667	SWU21403b-SWU21403a
7	qFE-C4-3	Lq08	86.31	3.5	0.0378	6.6	SWU21453	SWU21440b-SWU21441		c4-cluster-1:45-65cM
		Qz08	86.31	3.6	0.0247	6.6	SWU21453	SWU21440b-SWU21441			Identified
		Qz09	80.51	3.3	0.036	5.5	SWU21440a	NAU2825-SWU21446			Identified
		Gy010	86.91	4.1	0.0364	7.1	SWU21453	SWU21440b-SWU21441			Identified
		Ay013	84.31	6.1	-0.0708	12.4	SWU21440b	SWU21440b-SWU21441			Identified
8	qFE-C4-4	Ay013	90.31	4	-0.0641	10	SWU21441	SWU21453-SWU21441		c4-cluster-1:45-65cM
9	qFM-C4-1	Ay09	63.61	4.2	0.1267	8.4	Gh156	SWU21404-HAU329	qFM-C4-1 Sun et al 2012	c4-cluster-1:45-65cM
10	qFM-C4-2	Ay09	76.21	5.3	0.1301	8.7	SWU21403a	DPL0667-DPL0085		c4-cluster-1:45-65cM	Identified
		Ak09	76.21	5.1	0.1359	8.7	SWU21403a	DPL0667-DPL0085
		Gy010	76.21	4.5	0.1441	7.7	SWU21403a	DPL0667-DPL0085			Identified
		Ay013	79.51	4.4	0.1592	7.8	NAU2825	DPL0085SWI21440a			Identified
11	qFM-C4-3	Ay09	86.31	4.6	0.1256	8.2	SWU21453	SWU21440b-SWU21441		c4-cluster-1:45-65cM
12	qFS-C4-1	Zz010	86.31	3.6	0.546	7.2	SWU21453	SWU21440b-SWU21441		c4-cluster-1:45-65cM; tang et al qFS14.1
13	qFS-C4-2	Zz010	93.81	4.8	0.6412	9.9	SWU21550	SWU21441-SWU21550		c4-cluster-1:45-65cM
14	qFS-C4-3	Ay09	107.81	3.3	0.5703	6	HAU035	SWU21546-DPL0451		C4-cluster-2: 73-93cM, Said et al 2014
15	qFL-C4-1	Qz09	75.11	4.6	0.3975	7.8	DPL0667	SWU21403bSWU21403a	qFL-C4-1, Sun et al 2012	c4-cluster-1:45-61cM	Identified
16	qFL-C4-2	Qz08	86.31	3.4	0.3596	5.8	SWU21453	SWU21440b-SWU21441		c4-cluster-1:45-65cM	Identified
		Qz09	85.31	4.1	0.4039	8.1	SWU21453	SWU21440b-SWU21441			Identified
		Ay010	86.91	3.3	0.4114	5.8	SWU21453	SWU21440b-SWU21441			Identified
17	qFL-C4-3	Qz09	92.31	3.5	0.3867	7.5	SWU21550	SWU21441-SWU21550		c4-cluster-1:45-65cM
18	qFL-C4-4	Ay09	107.21	3.8	0.6478	9.4	HAU035	SWU21546-DPL0451		C4-cluster-2: 73-93cM, Said et al 2014
19	qFL-C4-5	Ay13	161.31	3.6	0.4935	14	SWU16783	NBRI1484-SWU16783		C4-cluster-2: 73-93cM, Said et al 2014
20	qFU-C4-1	Qz08	57.7	3.9	0.2686	5.8	SWU21404	MUSS193bSWU21404		c4-cluster-1:45-65cM
21	qFU-C4-2	Qz08	69.5	3.6	0.2476	8.3	HAU329	Gh156-NAU329	Sun2012 FU-C4-1	c4-cluster-1:45-65cM	Identified
22	qFM-C5-1	Qz08	34.91	3.23427	0.1245	7.6256	NAU2342	MUSS551-NAU2342	qFM-C5-1 Sun2012	c5-cluster-2:22-38cM( same as Said et al2014)
23	qFM-C5-2	Lq08	48.21	3.27115	0.1063	5.5465	SWU18299a	SWU18299b-DOW99A		c5-cluster-2:22-38cM
		Qz08	48.21	4.22994	0.1245	7.5186	SWU18299a	SWU18299b-DOW99A			Identified
24	qFU-C5-1	Ay013	69.21	1	-0.1735	1.8603	NAU3204	NAU5351-DOW21b		c5-cluster-2:22-38cM, Fang 2014, Tang 2015
25	qFM-C6-1	Ay08	30.81	4.16052	-0.1518	8.7463	SWU20237	SWU19545-SWU19513
		Qz09	29.81	3.94143	-0.1624	6.1145	SWU19545	SWU19541-SWU20237
26	qFM-C6-2	Ay08	41.41	3.97831	-0.1534	7.9819	NAU5433	CGR5883-NAU5434
		Ay09	41.41	3.47072	-0.1374	6.7031	NAU5433	CGR5883-NAU5434
27	qFM-C6-3	Ay07	50.71	5.04555	-0.1425	8.6833	MUSS045	NAU2156b-NAU1192
		Ay09	51.31	5.24946	-0.1484	9.642	NAU1192	NAU2156b-NAU1192	qFM-C19-1
28	qFM-C6-4	Ay09	69.31	3.46204	-0.1895	16.6217	NAU2684	MGHES18-NAU2684		Shao et al 2014qFM6.2 & possibly Fang et al 2014
29	qFS-C6-1	Ay09	11.41	1.40564	-0.3639	2.5113	BNL3594b	SWU19815-BNL3594b		shao (maxa)
30	qFL-C6-1	Zz010	56.41	3.09978	0.474	8.5058	MGHES18	MUSS045-MGHES18
31	qFU-C6-1	Gy010	28.61	3.3167	-0.6511	7.0266	SWU19541	SWU19541-SWU19513
32	qFE-C7-1	Lq08	29.71	4.2	0.0518	12.1	PGML00802	SWU10120b-NAU2627	qFE-C7-1, Sun et al 2012
33	qFE-C7-2	Ay08	52.51	3.2	0.0242	6.4	NAU3380	MUSS004-HAU1693		c7-cluster-2: 40-60cM,Said 2013,Fang 2014,Said 2014
34	qFM-C7-1	Ay07	30.71	5.3	-0.1545	11.5	PGML00802	SWU10120b-NAU2627			Identified
		Gy010	31.61	7.1	-0.1879	12.5	PGML00802	SWU10120b-NAU2627			Identified
		Ay013	31.61	5.1	-0.1794	9.6	PGML00802	SWU10120b-NAU2627			Identified
		Lq08	28.71	5.4	-0.1793	15.7	PGML00802	SWU10120b-NAU2627			Identified
		Zz010	31.61	8	-0.2287	14.1	PGML00802	SWU10120b-NAU2627			Identified
35	qFS-C7-1	Ay07	31.61	11.8	1.1135	22.6	PGML00802	SWU10120b-PGML0802	qFS-C7-2 Sun et al 2012	c7-cluster-1:16-36cM	Identified
		Ay08	31.61	9	0.8242	16.1	PGML00802	SWU10120b-PGML0802			Identified
		Ay09	30.71	7.2	0.9176	15.5	PGML00802	SWU10120b-NAU2627			Identified
		Ay010	30.71	9.5	1.1	22.1	PGML00802	SWU10120b-NAU2627			Identified
		GY010	30.71	9.9	0.9541	23.3	PGML00802	SWU10120b-NAU2627			Identified
		Ay013	32.61	4.3	0.9059	12.7	PGML00802	PGML00802-NAU2627			Identified
		Lq08	29.71	6	0.9784	15.7	PGML00802	SWU10120b-NAU2627			Identified
		Qz08	30.71	12.8	1.2424	26.7	PGML00802	SWU10120b-NAU2627			Identified
		Ak09	32.61	5.7	0.8419	17.3	NAU2627	SWU10120b-NAU2627			Identified
		Zz010	31.61	6.8	0.7461	12.2	PGML00802	SWU10120b-NAU2627			Identified
36	qFS-C7-2	Ay07	38.61	4	0.6756	8.3	NAU1085	NAU5406-NAU1048b	qFS-C7-1 (F2,F2:3, RIL)Sun et al 2012	C7-cluster-3: 62-82cM	Identified
		Ay09	38.61	3.9	0.6524	7.9	NAU1085	NAU5406-NAU1048b		qFS-C7-2 Sun et al2012	Identified
		Ay010	39.61	4.1	0.7353	10	NAU1085	NAU5406-NAU1048b			Identified
		Gy010	38.61	5.4	0.6568	11.2	NAU1085	NAU5406-NAU1048b			Identified
		Ay013	39.61	4.3	0.8028	10.2	NAU1085	NAU5406-NAU1048b			Identified
		Qz08	38.61	4.4	0.7388	9.3	NAU1085	NAU5406-NAU1048b
		Ak09	38.61	4.4	0.5975	8.7	NAU1085	NAU5406-NAU1048b			Identified
37	qFS-C7-3	Ay09	52.51	3.9	0.5856	6.4	NAU3380	MUSS004-HAU1693		c7-cluster-2: 40-60cM,Said 2013,Fang 2014,Said 2014	Identified
		Qz08	52.11	4.5	0.6439	7.3	NAU3380	MUSS004-HAU1693			Identified
38	qFS-C7-4	Zz010	74.11	3.2	0.6015	8.6	C2-0114	C2-0114-HAU244b		C7-cluster-3: 62-82cM
39	qFL-C7-1	Ay010	31.61	4	0.4943	7.6	PGML00802	SWU10120b-NAU2627	qFL-C7-1 (F2,F2:3,RIL)Sun et al 2012
		Qz08	31.61	3.4	0.3681	5.9	PGML00802	SWU10120b-NAU2627
		Ak09	32.61	4.5	0.592	12.1	NAU2627	SWU10120b-NAU2627			Identified
40	qFL-C7-2	Ay010	40.61	2.6	0.4408	6.5	NAU1085	NAU5406-NAU1048b	qFL-C7-2 Sun et al 2012	C7-cluster-3: 60-80cM
		Ak09	38.61	3.1	0.4023	5.6	NAU1085	NAU5406-NAU1048b			Identified
41	qFL-C7-3	Ay08	52.51	3.4	0.3593	6.1	NAU3380	MUSS004-HAU1693		c7-cluster-2: 38-58cM,Said 2013,Fang 2014,Sun2012,Said 2014
		Ak09	52.11	3.7	0.451	7.1	NAU3380	MUSS004-HAU1693
42	qFL-C7-4	Qz09	74.11	3.9	0.4564	10.5	HAU244b	C2-0114-HAU244b		C7-cluster-3: 62-82cM
		Zz010	72.11	3.9	0.579	13.9	HAU244b	C2-0114-HAU244b
43	qFU-C7-1	Ay07	31.61	3.65076	0.3238	7	PGML00802	SWU10120b-PGML0802	qFU-C7-1 (F2,RIL)Sun et al 2012		Identified
		Ay08	31.61	4.5987	0.282	9.1	PGML00802	SWU10120b-PGML0802			Identified
		Ay010	29.71	6.62256	0.6274	18	PGML00802	SWU10120b-PGML00802			Identified
		GY010	31.61	5.53796	0.3618	10.4	PGML00802	SWU10120b-NAU2627			Identified
		Lq08	31.61	3.7679	0.2824	7.5	PGML00802	SWU10120b-NAU2627
		Ak09	31.61	5.95662	0.5996	11.8	PGML00802	SWU10120b-NAU2627			Identified
44	qFU-C7-2	Ay010	39.61	3.72017	0.4337	8.514	NAU1085	NAU5406-NAU1085		C7-cluster-3: 62-82cM
45	qFS-C9-1	Ay013	36.01	4.1	0.8157	10.5	SWU15397	CGR5707-SWU15397
46	qFU-C10-1	Ay013	14.31	1.04338	0.1835	2.0563	SHIN-1421	SWU20737-PGML00720b
47	qFU-C10-2	Ay013	0.01	1.3	0.2733	3.1	Gh114	Gh114-Gh144
48	qFU-C10-3	Qz09	0.01	9.7	-0.6178	18.2	NAU5323	NAU5323-NBRI1365
49	qFE-C10-1	QZ09	0.01	4.43818	-0.0442	8.3696	NAU5323	NAU5323-NBRI1365
50	qFM-C10-1	Qz09	2.01	15.5	-0.3193	31.2	NAU5323	NAU5323-NBRI1365
51	qFS-C11-1	Ay09	14.61	1.5	-0.4339	3.5	SWU16034	DPL0528-DPL0253
52	qFS-C12-1	Ay09	114.81	1.3	-0.4045	3.1	SWU17573b	NAU2671-DOW045		c12-cluster-1 0-20cM ( Same as Said 2014 cluster Gh1)
53	qFU-C12-1	Ay09	110.81	3.1	-0.3751	6.3	SWU17573b	SWU17573a-DOW045		c12-cluster-1 0-20cM ( Same as Said 2014)	Identified
54	qFE-C13-1	Ay013	61.31	3.04121	-0.0474	5.7284	MUCS135	DPL0308b-MUCS135	qFE-C13-1, Sun et al 2012
55	qFM-C13-1	Zz010	14.41	3.60738	0.1938	10.7939	BNL1421	Gh157-NAU1211b		c13-cluster-2:40-58cM (Said et al 2014 Gh 2)
56	qFU-C13-1	Ay07	13.5	3.41432	0.3046	6.4481	Gh157	Gh157-NAU1211a	qFU-C13-1, Sun et al	c13-cluster3: 63–76 cM	Identified
		GY010	13.5	2.62039	0.2336	4.4188	Gh157	Gh157-BNL2449b
		Ay010	32.61	3.39479	0.3649	5.9673	BNL2449b	NAU1211a-BNL2449a
57	qFS-C13-1	Ay09	39.81	1.141	0.317	1.8673	SWU21198	NBRI0075-CGR6732		c13-cluster3: 63–76 cM
		Ay09	39.81	1.141	0.317	1.8673	SWU21198	NBRI0075-CGR6732
58	qFS-C13-2	Ak09	65.51	3.32321	0.5048	6.0482	MUCS135	DPL0308b-MUCS135
		Ay013	65.31	3.1692	0.601	5.7853	MUCS135	DPL0308b-MUCS135
59	qFE-C14-1	Ay07	18.5	4.6	0.1	13.2	SWU14188	SWU14188-SWU14514		c14-cluster-2: 20-36 cM	Identified
		Ay09	19.5	3.1	-0.05	8.8	SWU14514	SWU14188-SWU14178		c14-mQTL-FE-Gh-2
		Lq08	18.5	6.1	-0.063	17.9	SWU14188	SWU14188-swu14514			Identified
		Ak09	22.4	4.5	-0.026	10.8	SWU14178	SWU14188-SWU14512
60	qFE-C14-2	Ay07	24.8	6.2	0.104	14.3	SWU14475	SWU14512-SWU14475		c14-cluster-2: 20-36 cM	Identified
		Ay013	24.8	3.3	0.054	7.4	SWU14475	SWU14512-SWU14475
		Ay08	26.2	3.7	-0.029	9.3	SWU14475	SWU14512-SWU14475
61	qFE-C14-3	Ay09	29.7	3.7	-0.049	8	SWU14078a	SWU13824a-SWU14535		c14-cluster-2: 20-36 cM	Identified
		Lq08	29.7	7.2	-0.06	15	SWU14078a	SWU13824a-SWU14535
		Qz08	31.1	4.5	-0.033	11.3	SWU14535	SWU14078a-swu14077a
		Qz09	29.7	4.3	-0.048	8.9	SWU14078a	SWU14475-SWU14535
62	qFE-C14-4	Lq08	37.3	5.8	-0.051	11.1	SWU14507	SWU14077a-SWU14507	qFE-C14-1 RIL Sun et al 2012	c14-cluster-3: 38-54 cM	Identified
		Qz08	37.3	6.4	-0.035	11.8	SWU14507	PGML00989-SWU14077b
		Qz09	36.3	5.3	-0.052	9.8	PGML00989	SWU14077a-SWU14507
63	qFE-C14-5	Qz08	46.8	5	-0.032	10	SWU14506	CSHES150-COT099		c14-cluster-2: 20-36 cM	Identified
64	qFM-C14-1	Lq08	28.71	3.7	-0.1214	6.6	SWU13824a	SWU14475-SWU14078a		c14-cluster-2: 20-36 cM
		Ak09	28.71	4.3	-0.1345	7.7	SWU13824a	SWU14475-SWU14078a		C14-micronair-hotspot-1
65	qFM-C14-2	Ay07	35.31	3.8	-0.1279	7.2	PGML00989	SWU14535-SWU14507		c14-cluster-3: 38-54 cM
		Lq08	35.31	4.9	-0.1427	9.1	PGML00989	SWU14535-SWU14507			Identified
		Qz08	34.31	3.6	-0.1191	6.1	SWU14077a	SWU14535-PGML00989			Identified
		Ak09	36.31	5.1	-0.1441	8.8	PGML00989	SWU14077a-SWU14507			Identified
66	qFM-C14-3	Ay07	41.51	4.1	-0.1275	6.9	CGR6784	NAU3393-CSHES150	qFM-C14-1, (F2,RIL)Sun et al 2012	c14-cluster-3: 38-54 cM
		Lq08	41.21	3.9	-0.1249	6.8	CGR6784	SWU14077b-CSHES150
		Qz08	41.21	3.7	-0.1232	6.5	CGR6784	SWU14077b-CSHES150			Identified
		Ak09	44.31	4.5	-0.1444	8.6	CSHES150	NAU3393-SWU14506			Identified
67	qFS-C14-1	Ay09	19.51	2.5	-0.5848	6.4	SWU14514	SWU14188-SWU14178		c14-cluster-2: 20-36 cM
68	qFS-C14-2	Ay09	24.81	2	-0.4738	4.2	SWU14475	SWU14512-SWU13824a		c14-cluster-2: 20-36 cM
69	qFS-C14-3	Ay07	31.71	3.4	-0.5517	5.9	SWU14535	SWU14078a-SWU14077a		c14-cluster-2: 20-36 cM
		Ay08	31.11	3.5	-0.5627	7.7	SWU14535	SWU14078a-SWU14535		c14-strength-hotspot-2
		Ay09	31.11	2.2	-0.5115	4.9	SWU14535	SWU14078a-SWU14077a
		Gy010	31.71	4.5	-0.8043	7.9	SWU14535	SWU14078a-SWU14077a
		Lq08	31.71	4.6	-0.9845	7.8	SWU14535	SWU14078a-swu14077a
		Qz08	31.71	3.2	-0.5694	5.7	SWU14535	SWU14078a-swu14077a			Identified
		Qz09	31.11	3.7	-0.8407	9	SWU14535	SWU13824-swu14077a
		Zz010	31.11	5.2	-1.0486	13.7	SWU14535	SWU14078a-SWU14077a
70	qFS-C14-4	Ay07	37.31	3.1	-0.537	5.4	SWU14507	PGML00989-NAU3393		c14-cluster-3: 38-54 cM	Identified
		Ay08	37.31	3.6	-0.5143	6.3	SWU14507	PGML00989-SWU14077b			Identified
		Qz09	37.31	4.8	-0.8434	8.5	SWU14507	SWU14077a-SWU14507
		Zz010	37.31	3.4	-0.8534	6.6	SWU14507	PGML00989-NAU3393
71	qFS-C14-5	Qz09	46.81	3.5	-0.77	6.8	SWU14506	CSHES150-COT099		c14-cluster-2: 20-36 cM
72	qFL-C14-1	Ay07	31.11	5.5	-0.5267	12.9	SWU14535	SWU14078a-SWU14077a		c14-cluster-2: 20-36 cM	Identified
		Ay09	31.11	3.5	-0.3886	8.1	SWU14535	SWU14078a-SWU14077a
		Gy010	31.71	5.4	-0.5355	10.1	SWU14535	SWU14078a-SWU14077a			Identified
		Lq08	31.11	5.8	-0.5294	13.1	SWU14535	SWU14078a-SWU14077a			Identified
		Qz08	31.71	6.3	-0.5142	11.8	SWU14535	SWU14078a-swu14077a			Identified
		Qz09	31.11	3.6	-0.4222	8.4	SWU14535	SWU13824-swu14077a
		Ak09	31.11	3.3	-0.4938	8.3	SWU14535	SWU13824a-SWU14077a			Identified
		Zz010	31.11	5.1	-0.5399	11.6	SWU14535	SWU14078a-SWU14077a
73	qFL-C14-2	Ay07	37.31	5.4	-0.4859	10.4	SWU14507	PGML00989-NAU3393	qFL-C14-1, Sun et al	c14-cluster-3: 38-54 cM	Identified
		Ay08	38.31	3.3	-0.5399	8	SWU14077b	PGML00989-NAU3393			Identified
		Gy010	37.31	3.6	-0.4374	7.1	SWU14507	PGML00989-SWU14507
		Lq08	37.31	4.6	-0.4447	8.9	SWU14507	PGML00989-SWU14077b			Identified
		Qz08	37.31	6.1	-0.5179	11.5	SWU14507	PGML00989-SWU14077b
		Qz09	37.31	3.5	-0.3869	6.8	SWU14507	SWU14077a-SWU14507
74	qFL-C14-3	Lq08	42.51	3.2	-0.3904	6.3	CSHES150	NAU3393-CSHES6784		c14-cluster-3: 38-54 cM	Identified
		Qz09	42.51	3.3	-0.388	6.5	CSHES150	NAU3393-CSHES150
		Zz010	42.51	4	-0.4839	8.1	CSHES150	SWU14507-CSHES150
75	qFL-C14-4	Ay08	52.01	4	-0.481	10.3	HAU1455a	SWU14078b-HAU1455b		c14-cluster-1: 0-18 cM
76	qFU-C14-1	Ay013	0.01	1.4	-0.2533	3.7	SWU14174	SWU14174-SWU14471
77	qFU-C14-2	Ay010	20.41	3.5	-0.3802	6.7	SWU14514	SWU14188-SWU14178		c14-cluster-2: 20-36 cM
		Lq08	22.41	4.4	-0.3302	10.2	SWU14178	SWU14514-SWU14512			Identified
		Ak09	21.41	4.6	-0.5723	10.8	SWU14514	SWU14188-SWU14512			Identified
		Ay07	26.21	6.4	-0.4597	14.2	SWU14475	SWU14512-SWU14475			Identified
		Gy010	25.21	3.6	-0.299	7.3	SWU14475	SWU14512-SWU14475			Identified
78	qFU-C14-3	Ay07	32.71	4.4	-0.3887	10.1	SWU14535	SWU14078a-SWU14077a		c14-cluster-2: 20-36 cM
		Gy010	31.11	3.5	-0.3211	8.4	SWU14535	SWU14078a-SWU14077a			Identified
		Lq08	32.71	3.5	-0.3017	8.6	SWU14535	SWU14078a-SWU14077a
		Ak09	31.11	3.2	-0.4798	7.6	SWU14535	SWU13824a-SWU14077a
79	qFU-C14-4	Gy010	37.31	4.7	-0.3336	8.8	SWU14507	PGML00989-NAU3393		c14-cluster-3: 38-54 cM
		Qz09	35.31	5.7	-0.4712	9.5	PGML00989	SWU14535-PGML00989
80	qFU-C14-5	Ay08	47.4	3	0.4824	5.1	SWU14506	BNL3099-SWU14078b	qFU-C14-1, Sun et al 2012	c14-cluster-2: 20-36 cM
		Gy010	46.81	3.9	-0.3156	7.8	SWU14506	CSHES150-COT099
81	qFU-C14-6	Ay013	52.61	1.3	-0.2157	2.6	HAU1455a	SWU14078b-SWU14542b		cluster1 0-20cM
82	qFU-C14-7	Ay013	60.01	2.9	-0.3157	6.2	SWU14149	SWU14542b-SWU14542a		c14-cluster-1: 0-18 cM
83	qFE-C15-1	Qz09	17.91	4	-0.0433	8	DPL0790	CGR6129b-NAU2084
		Qz08	23.71	5.3	-0.0293	9.3	NAU4044	CGR6129b-NAU2084
84	qFE-C15-2	Ay07	37.71	3.7	0.0723	6.7	CGR6889	CGR6807-NAU3736	qFE-C15-1, Sun et al 2012	c15-cluster-2: 46–64 cM ( Said et al 2014,Gh2)	Identified
		Ay08	34.71	3.93059	0.0282	9.0317	CGR6889	CGR6807-NAU3736			Identified
85	qFE-C15-3	Ay07	48.31	4.2	0.0762	7.6	DPL0542a	DPL0542bDPL0542		c15-cluster-2: 46–64 cM ( Said et al 2014,Gh2)	Identified
86	qFM-C15-1	Zz010	42.01	3.4	-0.1442	5.8	CGR6144	CIR307-CIR334		c15-cluster-2: 46–64 cM ( Said et al 2014,Gh2)	Identified
87	qFM-C15-2	Ay010	77.31	3.5	0.1689	6.6	SWU11725	CM076-SWU11691		C15-cluster-1 23-44cM(Said et al 2014 Gh-1)	Identified
88	qFU-C16-1	Ay013	2.01	3.96746	0.5771	17.4876	SWU10042	Gh192-SWU10042		c16-cluster-Gh3: 75–95cM, (Said et al. 2014)
89	qFU-C16-2	Ay010	30.11	2.98482	0.5504	8.4262	HAU244a	SWU10056a-SWU10060		c16-cluster-Gh3: 75–95cM, (Said et al. 2014)
90	qFU-C16-3	Ay08	57.01	3.70065	0.2837	7.9926	NAU2984a	SWU10214b-NAU4956b		C16-cluster-2,:50-70cM (Said et al 2014)	Identified
91	qFM-C16-1	Ay09	30.11	2.68547	0.1368	7.0221	HAU244a	SWU10056a-SWU10060		c16-cluster-Gh3: 75–95cM, (Said et al. 2014)
		Qz09	30.11	3.14317	0.2046	8.7789	HAU244a	SWU10056a-SWU10060
92	qFM-C16-2	Lq08	37.91	2.9718	0.1065	5.3919	SWU10250b	SWU10331-SWU10332		c16-cluster-Gh3: 75–95cM, (Said et al. 2014)
93	qFM-C16-3	Lq08	47.51	3.86117	0.1197	6.9279	SWU10250a	DOW12B-SWU10252b	qFM-C16-1, Sun et al 2012	C16-cluster-2,:50-70cM (Said et al 2014)	Identified
		Ak09	48.51	3.15401	0.1858	7.9002	SWU10252b	SWU10250a-SWU10249b		Fang 2014
		Gy010	47.51	2.63774	0.122	5.209	SWU10250a	DOW12B-SWU10252b			Identified
94	qFM-C16-4	Qz09	66.51	3.15184	-0.1801	6.2718	SWU10375	SWU10218-PGML00054a		C16-cluster-2,:50-70cM (Said et al 2014)
95	qFM-C16-5	Zz010	75.21	2.9718	0.1455	6.104	SWU10185b	SWU10169b-SWU10185b		C16-cluster-2,:50-70cM (Said et al 2014)
96	qFL-C16-1	Ay08	56.31	3.2	0.4248	7.5216	SWU10214b	SWU10196b-NAU2984a		C16-cluster-2,:50-70cM (Said et al 2014)
		Ay010	60	2.8	0.4763	6.2567	SWU10214b	SWU10196b-NAU2984a
		Lq08	60	2.5	0.3748	5.7	SWU10214b	SWU10196b-NAU2984a
97	qFM-C17-1	Ay08	32.01	4.52928	0.1837	17.05	JESPR304b	DPL0017-JESPR304b
98	qFS-C18-1	Ay09	62.41	1.11714	0.3171	1.7996	PGML00353	NBRI0480-NAU6173
		QZ09	64.41	3.49241	0.6568	6.8186	NAU6173	NBRI0480-NAU6173			Identified
99	qFS-C18-2	Ay09	73.41	1.5	0.38	2.7	SHIN-1452a	NAU6378-DPL0286a
100	qFS-C18-3	Ay09	0.01	1.3	-0.3215	2	TMB2295	TMB2295-NAU5262a	qFS-C18-1, Sun et al 2012
101	qFL-C18-1	Ay013	48.81	3.1	-0.4154	6.6	CER0168	CSHES110b-HAU1577
102	qFL-C18-2	Ay010	91.81	3.2	0.4274	5.9	NAU2730	DPL0286b-PGML00720a
103	qFL-C18-3	Ay07	19.91	2.2256	-0.4331	9.232	NAU5262a	TMB2295-NAU2980a	qFL-C18-1, Sun et al 2012
		Lq08	19.91	2.32755	-0.433	9.1523	NAU5262a	TMB2295-NAU2980a
		Ak09	17.91	2.88937	-0.5549	10.9726	NAU5262a	NAU5262a-NAU2980b
		Zz010	12.91	2.1128	-0.3574	5.2383	NAU5262a	TMB2295-NAU2980a
104	qFU-C18-1	Gy010	63.41	3.5	0.3418	6.8	PGML00353	NBRI0480-NAU6173
105	qFE-C19-1	Lq08	39.71	4.00434	-0.0448	8.8025	CIR139	CIR139-DPL0554
106	qFE-C19-2	Lq08	48.91	4.11931	-0.0425	7.8682	Gh072	CIR139-Gh072
		Qz08	50.11	5.2039	-0.0311	9.4418	Gh072	DPL0554-HAU149
107	qFS-C19-1	Ay08	20.71	4.41	-0.626	9.3	NAU3823	CIR126-NAU0992b
108	qFU-C19-1	Ay010	8	3.2	-0.4512	5.9	CIR126	SWU17788-CIR126
109	qFM-C20-1	Ak09	67.41	3.7	-0.122	6.8	Gh143	SWU20008a-HAU773			Identified
110	qFM-C20-2	Ay09	104.91	3.3	-0.1039	5.7	SWU19962	SWU20050a-DPL0135
111	qFE-C21-1	Ay09	72.41	3.39046	0.0593	6.7163	NAU2600	BNL3649-NAU2600
112	qFL-C21-1	Ay07	31.01	6.78308	-0.5473	14.5361	Gh617	Gh617-SWU16050			Identified
		AY08	26.01	6.61171	-0.5096	12.1385	Gh617	Gh617-SWU16050			Identified
		Gy010	28.01	3.90456	-0.4619	8.6968	Gh617	Gh617-SWU16050			Identified
		AY013	29.01	5.7679	-0.4514	12.2634	Gh617	Gh617-SWU16050
		Lq08	28.01	5.93492	-0.5104	12.5543	Gh617	Gh617-SWU16050			Identified
		Qz08	23.01	8.5987	-0.7173	23.649	Gh617	Gh617-SWU16050			Identified
		Ak09	30.01	4.02386	-0.5034	8.8024	Gh617	Gh617-SWU16050
113	qFL-C21-2	Ak09	35.11	3.91106	-0.5006	8.7196	SWU16050	Gh617-SWU16297			Identified
		Ay010	33.01	3.53796	-0.4613	7.041	SWU16050	Gh617-SWU16297
114	qFL-C21-3	Ay010	74.41	1.27549	0.3179	2.9134	NAU2600	BNL3649-NAU2600	qFL-U01-1, Sun et al 2012
115	qFS-C21-1	Ay09	61.41	3.21692	-0.8438	6.0177	SWU16370b	CGR5148-Gh482
116	qFS-C21-2	Ay09	72.41	4.58785	0.8665	7.7392	NAU2600	BNL3649-NAU2600
117	qFM-C21-1	Ay09	9.31	28.2	0.1479	11	Gh617	SWU1600-SWU16050			Identified
		Ak09	13.01	3.1128	0.2098	20.9309	Gh617	SWU16000-Gh617
118	qFL-C22-1	Qz09	0.01	3.5	-0.3571	6.1	PGML00222	PGML00222-SWU20763
119	qFE-C22-1	Ay08	32.61	3.4	0.0292	9.7	SWU21538	SWU21539-SWU21557			Identified
		Qz09	33.61	6	0.0563	13.8	SWU21538	SWU21539-SWU21557			Identified
		Ak09	39.21	3.3	0.021	7.2	SWU21538	SWU21539-SWU21557			Identified
120	qFE-C23-1	Gy010	64.81	6.34	3.35	3.15	DPL0395	DPL0395-SWU15056a		c23-cluster-3: 80-100cM, Said et al 2014
121	qFM-C23-1	Ay013	24.61	15.74	0.2146	10.9	SWU15094	SWU15049-SWU15094		c23-cluster-2: 40–60 cM confirm Said et al 2014
122	qFS-C23-1	Gy010	13.71	13.85	0.7548	11.7553	SWU15579	SWU15058a-SWU14990		c23-cluster-1: 20–40 cM, Said et al 2014	Identified
123	qFS-C23-2	Ak09	26.71	17.13	-0.791	8.4134	SWU15094	SWU15049-SWU15094		c23-cluster-2: 40–60 cM confirm Said et al 2014	Identified
		Ay013	25.61	13.2	-1.1346	10.027	SWU15094	SWU15049-SWU15094
124	qFS-C23-3	Ay08	43.41	12.41	0.9893	14.0821	SWU15599	SWU19563a-DPL0356		c23-cluster-2: 40–60 cM confirm Said et al 2014
125	qFS-C23-4	Ak09	50.31	12.31	0.7219	5.5699	PGML00727	NAU2158-Gh302		c23-cluster-2: 40–60 cM confirm Said et al 2014
126	qFU-23-1	Gy010	1.2281	14.2	-0.4245	13.4	SWU15412	NAU5508-SWU15412		c23-cluster-3: 80-100cM, Said et al 2014
127	qFL-C23-1	Ay07	0.0501	13.61	0.5553	13.4	SWU15058a	SWU15058a-SWI15579		c23-cluster-1: 20–40 cM, Said et al 2014
128	qFL-C23-2	Lq08	60.01	2.57701	0.4527	8.9866	DPL0395	SWU14994-SWU15056a	qFL-C23-1, Sun et al 2012
		Ay09	60.01	3.41649	0.5493	14.8671	DPL0395	SWU14994-SWU15056a
		Ak09	58.01	2.91106	0.5632	9.8605	DPL0395	SWU14994-DPL0395
129	qFM-C24-1	Qz08	8.01	3.6	-0.1906	18.2	NAU3455	NAU3455-SWU13470
130	qFL-C24-1	Ay013	48.71	4.7	0.3911	8.6	NAU6642	HAU975c-NAU3567
131	qFE-C26-1	Ay013	15.01	3.4	-0.0694	11.3	SWU16783	SWU16782-SWU16783
132	qFE-C25-1	Ay07	90.81	3.20174	0.1085	7.2427	NAU2611	ICRI010358a-NAU3298c		C25-cluster-3:50-70cM
133	qFE-C25-2	Ay07	98.41	3.13015	0.1051	6.6108	CGR6932	CGR5525a-SWU19105		C25-cluster-3:50-70cM
134	qFE-C25-3	Ay09	118.41	3.32972	0.0644	6.9532	SWU19175	SWU19140-PGML00463b		C25-cluster-2:25-45cM
		Ay010	120.51	3.47722	0.0393	7.0013	Gh537	SWU19175-PGML00463a
135	qFE-C25-4	Lq08	127.41	3.13666	0.0368	5.552	SWU19235	TMK19-COT012	qFE-C25-1, Sun et al 2012	c25-cluster-Gh-2: 21–40 cM	Identified
		Gy010	128.71	4.72668	0.0442	9.3869	SWU19259	JESPR227-DPL0874
		Ay013	128.71	3.99132	-0.0644	8.4213	SWU19259	JESPR227-DPL0874			Identified
136	qFE-C25-5	Qz08	130.81	4.38178	0.042	9.313	BNL1440	NAU1054b-DC40429		c25-cluster-Gh-2: 21–40 cM	Identified
		Qz09	130.81	3.28416	0.074	7.2351	BNL1440	NAU1054b-DC40429		c25-mQTL-FE-Gh-4: 6–33 cM
		Ay010	130.81	2.6898	0.0566	5.6211	BNL1440	NAU1054b-NAU2119
		Ay013	130.81	4.85466	-0.0705	10.0627	BNL1440	NAU1054b-DC40429
137	qFE-C25-6	Ay09	135.61	3.82646	0.0687	8.0649	SWU19198	SWU19242-NBRI1529			Identified
		Ak09	135.61	3.06725	0.0241	6.7737	SWU19198	SWU19242-NBRI1529			Identified
		Gy010	135.81	5.30586	0.0456	10.4303	SWU19198	SWU19242-NBRI1529			Identified
138	qFE-C25-7	Qz08	137.01	5.03688	0.0456	11.2816	ICRI010391	ICRI010391-DPL0284		c25-cluster-Gh-2: 21–40 cM 18
139	qFE-C25-8	Gy010	139.11	5.28416	0.0479	11.6942	DPL0284	ICRI010393-DPL0874b		C25-cluster-3:50-70cM
140	qFM-C25-1	Ay09	105.81	3.24078	-0.123	7.2979	COT002	CGR5115-SWU19139		C25-cluster-2:25-45cM	Identified
		Qz09	107.01	5.26247	-0.1904	10.3428	SWU19139	COT002-SWU19120			Identified
		Gy010	104.71	4.8243	-0.1647	9.5799	COT002	CGR5115-SWU19139			Identified
		Zz010	106.81	3.83948	-0.2314	8.1566	SWU19139	COT002-SWU19139			Identified
141	qFM-C25-2	Lq08	112.01	2.86985	-0.1167	5.1663	CGR5643	DPL0375-DPL0918			Identified
		Qz09	112.01	5.03905	-0.1837	9.9068	CGR5643	DPL0375-DPL0918			Identified
		Ay010	112.01	3.21475	-0.2117	6.7027	CGR5643	DPL0375-DPL0918
		Gy010	112.01	3.54013	-0.1388	6.7818	CGR5643	DPL0375-DPL0918
		Zz010	112.01	3.60521	-0.2447	7.3173	CGR5643	DPL0375-DPL0918
142	qFM-C25-3	Qz09	120.31	2.8308	-0.1502	6.0117	NBRI1246	DPL0166-PGML00463a		C25-cluster-2:25-45cM	Identified
143	qFM-C25-4	Ay07	126.11	4.86334	-0.136	8.4703	DOW36	BNL3806a-JESPR227	qFM-C25-1, Sun et al 2012		Identified
		Ay08	126.11	3.09761	-0.1168	6.2842	DOW36	BNL3806a-CM067			Identified
		Qz08	125.11	4.77657	-0.1287	7.3169	TMK19	BNL3806a-JESPR227			Identified
144	qFM-C25-5	Ay07	135.81	6.44685	-0.1484	10.5262	SWU19198	SWU19199-NBRI1529			Identified
		Ay08	135.81	4.70933	-0.1349	8.6542	SWU19198	SWU19199-NBRI1529			Identified
		Qz08	135.81	7.01735	-0.1501	10.4719	SWU19198	SWU19199-NBRI1529			Identified
		Ay013	135.61	2.98265	-0.1517	6.1814	SWU19199	SWU19242-SWU19198			Identified
145	qFM-C25-6	Ay013	142.41	3.54447	-0.1571	7.2407	SWU19244	DPL0874b-SWU19247		C25-cluster-4:71-90cM	Identified
146	qFS-C25-1	Ay07	109.51	2.96963	0.7764	5.3857	DPL0375	SWU19120-DPL0441
147	qFS-C25-2	Zz010	120.51	3.84165	0.6207	8.1281	Gh537	PGML00463b-DPL0387			Identified
		Ay013	121.51	4.20174	0.8623	8.9685	PGML00463a	NBRI1246-DPL0387			Identified
148	qFS-C25-3	Ay07	125.11	10.6746	0.9856	17.0042	TMK19	BNL3806a-DOW36	qFS-C25-1a, (F2, F2:3 & RIL)Sun et al 2012	C25-cluster-2:25-45cM	Identified
		Ay09	125.11	4.04121	0.7039	7.9242	TMK19	BNL3806a-DOW36			Identified
		Qz08	128.1	8	0.8641	12.42	COT012	BNL3806b-DPL0874			Identified
149	qFS-C25-4	Ay08	130.81	5.87852	1.0182	11.5932	BNL1440	NAU1054b-NAU1054a	qFS-C25-1b,(F2, F2:3 & RIL)Sun et al 2012	C25-cluster-1:0-20cM	Identified
		Ak09	130.81	8.12798	0.8446	15.0128	BNL1440	NAU1054b-NAU1054a			Identified
		Ay010	130.81	6.6898	0.9526	13.8529	BNL1440	NAU1054b-NAU1054a
		Gy010	130.81	4.44469	0.6714	8.4736	BNL1440	NAU1054b-NAU1054a
		Ay013	130.81	7.03037	1.0495	14.4579	BNL1440	NAU1054b-NAU1054a
150	qFS-C25-5	Ay07	135.81	3.06941	0.9136	5.4347	SWU19198	SWU19199-NBRI1529		C25-cluster-1:0-20cM	Identified
		Qz08	135.81	6.38178	1.2224	12.5501	SWU19198	SWU19199-NBRI1529			Identified
		Ay09	135.81	5.91323	0.7983	11.3484	SWU19198	SWU19199-NBRI1529			Identified
		Qz09	132.11	6.12148	0.9306	12.6216	DC40429	NAU1054a-NAu2119
		Ak09	135.81	8.07809	0.8007	14.9304	SWU19198	SWU19199-NBRI1529
		Zz010	133.81	3.32538	0.8016	6.6874	NAU2119	DC40429-SWU19198
151	qFS-C25-6	Ay08	137.81	4.20607	0.7754	8.5145	ICRI010391	NAU3298a-ICRI010393		C25-cluster-2:25-45cM	Identified
		Qz08	137.81	3.92408	0.8726	8.0986	ICRI010391	NAU3298a-ICRI010393
		Ay09	139.11	5.50542	0.8287	12.1728	DPL0284	ICRI010393-HAU892
		Ak09	139.11	6.89371	0.802	14.8066	DPL0284	ICRI010393-HAU892
		Ay010	137.01	5.2256	0.8426	11.398	DPL0067	NAU3298a-ICRI010393			Identified
		Gy010	137.81	3.29718	0.5466	6.3888	ICRI010391	NAU3298a-ICRI010393			Identified
		Ay013	140.21	5.74837	0.9451	12.0642	HAU892	DPL0284-DPL0874b			Identified
152	qFS-C25-7	Ay09	147.81	3.98482	0.7502	10.2016	SWU19320	SWU19247-SWU19320
153	qFL-C25-1	Ay010	118.41	2.73753	0.4214	5.8272	SWU19175	SWU19140-PGML00463b		C25-cluster-2:25-45cM
		Qz08	120.51	2.88937	0.4096	5.8276	Gh537	PGML00463b-PGML00463a
154	qFL-C25-2	Ay08	125.11	3.02386	0.3474	5.2394	TMK19	BNL3806a-SWU19235	qFL-C25-1, Sun et al 2012	C25-cluster-2:25-45cM	Identified
		Lq08	128.11	5.08894	0.4595	9.1408	COT012	DOW36-DPL0875		Shen2007, Lcape 2005	Identified
		Ay09	125.11	4.84382	0.4857	9.6982	TMK19	BNL3806a-DOW36			Identified
		Ay010	124.31	2.82213	0.4221	5.5272	SHIN-1131a	DPL0387-DOW36			Identified
155	qFL-C25-3	Qz08	130.81	4.3167	0.4826	8.5445	BNL1440	NAU1054b-NAU1054a	qFL-C25-2, Sun et al 2012		Identified
		Ay09	130.21	4.67679	0.4563	9.3988	JESPR215	CM067-NAU1054b
		Qz09	129.51	3.38178	0.3866	6.847	BNL1064	DPL0874-CM067
		Ay010	130.81	4.52928	0.5452	8.6937	BNL1440	NAU1054b-DC40429			Identified
		Zz010	130.81	3.36659	0.6064	6.7498	BNL1440	NAU1054b-DC40429
		Ay013	130.81	3.06074	0.358	6.3971	BNL1440	NAU1054b-DC40429			Identified
156	qFL-C25-4	Ay07	135.81	4.91757	0.4963	9.8793	SWU19198	SWU19242-SWU19198			Identified
		Lq08	135.81	5.86117	0.5415	11.8786	SWU19198	SWU19242-NBRI1529			Identified
		Ay09	135.81	5.89588	0.5111	11.6846	SWU19198	SWU19242-NBRI1529			Identified
		Qz09	135.81	3.40564	0.386	6.9202	SWU19198	SWU19242-NBRI1529
		Ak09	135.81	3.24946	0.5077	6.8263	SWU19198	SWU19242-NBRI1529			Identified
157	qFL-C25-5	Lq08	137.81	4.11714	0.4422	8.5842	ICRI010391	ICRI010391-DPL0284		C25-cluster-2:25-45cM
		Qz08	137.01	3.49024	0.4322	7.2267	ICRI010391	ICRI010391-DPL0284			Identified
		Ay09	139.11	4.59436	0.4688	10.515	DPL0284	ICRI010393-HAU892
		Ay010	137.01	3.50325	0.4746	7.0861	ICRI010391	ICRI010391-DPL0284			Identified
		Zz010	137.01	3.09978	0.5421	6.5926	ICRI010391	ICRI010391-DPL0284			Identified
158	qFL-C25-6	Ay07	147.81	3.2538	0.4411	8.6205	SWU19320	SWU19247-SWU19711		C25-cluster-4:71-90cM
		Lq08	147.81	3.85249	0.4882	10.6455	SWU19320	SWU19247-SWU19711			Identified
		Ay09	147.81	3.79393	0.4539	10.3376	SWU19320	SWU19247-SWU19711			Identified
159	qFU-C25-1	Zz010	64.31	2.9436	-0.3642	9.0633	CIR280	SUW19041a-NAU2641
160	qFU-C25-2	Ay07	101.41	3.90672	0.3972	8.116	HAU1811	CGR5525b-NAU5463		C25-cluster-2:25-45cM	Identified
		Qz08	103.51	3.07809	0.258	7.5943	CGR5115	NAU5463-COT002			Identified
161	qFU-C25-3	Ay07	109.51	6.32755	0.4845	12.7658	DPL0375	SWU19120-DPL0441		C25-cluster-2:25-45cM	Identified
		Qz08	113.01	4.96529	0.2977	10.3546	DPL0918	CGR5643-SWU19140			Identified
162	qFU-C25-4	Ay07	119.31	4.03471	0.3856	8.3537	PGML00463b	DPL0166-Gh537		C25-cluster-2:25-45cM	Identified
		Gy010	117.41	2.98482	0.3035	6.632	DPL0166	DPL0166-SWU19175			Identified
163	qFU-C25-5	Ay08	130.81	3.35575	0.4117	6.838	BNL1440	NAU1054b-NAU1054a	qFU-C25-1, Sun et al 2012	C25-cluster-1:0-20cM	Identified
		Lq08	130.21	3.12148	0.4447	6.4223	NAU1054b	BNL2572-NAU1054a			Identified
		Qz09	129.51	3.5987	0.7409	7.2624	BNL1064	SWU19259-NAU1054b
		Ak09	132.11	3.92408	0.534	7.9994	DC40429	NAU1054b-NAU2119			Identified
164	qFU-C25-6	Ay09	135.61	4.45987	0.6342	9.5435	SWU19199	SWU19242-SWU19198		C25-cluster-1:0-20cM	Identified
		Lq08	135.81	4.91323	0.3223	9.5215	SWU19199	SWU19199-SWU19198			Identified
165	qFU-C25-7	Qz09	142.41	2.83948	-0.5536	5.7574	SWU19244	DPL0874b-SWU19244		C25-cluster-4:71-90cM
		Ak09	140.21	3.50759	0.4854	7.2047	HAU892	DPL0284-SWU19244			Identified
