# Supplementary material for: Identification of stable quantitative trait loci (QTLs) for fiber quality traits across multiple environments in Gossypium hirsutum recombinant inbred line population
Source: BMC Genomics. 2016 Mar 8;17:197. doi: 10.1186/s12864-016-2560-2 (PMC4782318; doi:10.1186/s12864-016-2560-2)
Supplement: Additional file 8: — Details of the primers used in the study. (XLSX 10 kb) [file 12864_2016_2560_MOESM8_ESM.xlsx]

## Sheet: Sheet1
Additional file 8: Details of the primersPrimers details used in the study
Marker	Source	No. of Markers mapped	Contribution	Marker	Source	No. of Markers mapped	Contribution
SWU	South West University	326	0.41	DOW	Dow Agro Sciences India	9	0.01
NAU	Nanjing Agricultural university, China	136	0.17	JESPR	Texas A&M University, USA	7	0.01
CGR	Monsanto Company, USA	48	0.06	CSHES82a	Monsanto Company, USA	7	0.01
DPL	Delta and Pine Land, USA	41	0.05	MUCS	University of California Davis, USA	6	0.01
HAU	Huazhong Agricultural university, China	40	0.05	CER	Monsanto Company, USA	5	0.01
BNL	Brookhaven National Laboratory, NY	24	0.03	COT	Monsanto Company, USA	5	0.01
PGML	The Plant Genome Mapping Laboratory, the University of Georgia	24	0.03	DC	Monsanto Company, USA	5	0.01
GH	Texas A&M University, USA	23	0.03	ICRI	ICR Anyang	4	0.01
NBRI	National Botanical Research Institute, India	19	0.02	CM	Texas A&M University, USA	3	0
MUSS	University of California Davis, USA	14	0.02	TMK	USDA-ARS, Texas	2	0
SHH	ICR Anyang	13	0.02	TMP	USDA-ARS, Texas	2	0
SHIN	Monsanto Company, USA	10	0.01	MGHES	USDA-ARS, Texas	1	0
TMB	USDA-ARS, Texas	9	0.01	C2	Monsanto Company, USA	1	0
CIR	French Agricultural Research Centre for International Development, FRA	9	0.01	Total primers		793
